# Supplementary material for: Genetically predicted N-Acetyl-L-Alanine mediates the association between CD3 on activated and secreting Tregs and Guillain-Barre syndrome
Source: Front Neurosci. 2024 Sep 20;18:1398653. doi: 10.3389/fnins.2024.1398653 (PMC11450862; doi:10.3389/fnins.2024.1398653)
Supplement: Supplementary file 1 [file Table_1.xlsx]

## Sheet: Sheet1
		Supplementary Table S1: Characteristics of significant SNPs with genome-wide associations (P<5×10-8) for CD3 on activated & secreting Tregs with GBS
SNPs	EA-exposure	OA-exposure	EA-outcome	OA-outcome	Beta-exposure	Beta-outcome	EAF-exposure	EAF-outcome	ID-outcome	CHR	POS	SE-outcome	Pval-outcome	outcome	Pval-exposure	CHR.exposure	POS-exposure	Samplesize-exposure	SE-exposure	ID-exposure	exposure
rs114672530	A	G	A	G	-0.6462	-0.6095	0.0173	0.01715	finn-b-G6_GUILBAR	1	168306279	0.3777	0.1066	Guillain-Barre syndrome	8.18597e-10	1	168306279	2919	0.1049	ebi-a-GCST90001857	CD3 on activated & secreting Treg
rs12138291	A	G	A	G	-0.2836	-0.2254	0.1482	0.2489	finn-b-G6_GUILBAR	1	166464476	0.1129	0.0458395	Guillain-Barre syndrome	2.27824e-13	1	166464476	2919	0.0385	ebi-a-GCST90001857	CD3 on activated & secreting Treg
rs12401936	G	A	G	A	0.1701	0.0708	0.1554	0.1878	finn-b-G6_GUILBAR	1	163328756	0.1246	0.57	Guillain-Barre syndrome	6.98393e-06	1	163328756	2919	0.03778	ebi-a-GCST90001857	CD3 on activated & secreting Treg
rs138786273	A	G	A	G	-0.2984	-0.0518	0.0452	0.02572	finn-b-G6_GUILBAR	17	21944338	0.3109	0.8676	Guillain-Barre syndrome	6.75803e-06	17	21944338	2919	0.06617	ebi-a-GCST90001857	CD3 on activated & secreting Treg
rs142394936	G	T	G	T	0.6848	1.8544	0.0075	0.001644	finn-b-G6_GUILBAR	3	31829907	1.2478	0.1372	Guillain-Barre syndrome	9.67899e-06	3	31829907	2919	0.1545	ebi-a-GCST90001857	CD3 on activated & secreting Treg
rs148303369	C	T	C	T	0.3254	0.1005	0.0408	0.01851	finn-b-G6_GUILBAR	9	28514040	0.363	0.7819	Guillain-Barre syndrome	2.26898e-06	9	28514040	2919	0.06869	ebi-a-GCST90001857	CD3 on activated & secreting Treg
rs2595260	C	T	C	T	-0.1539	-0.0066	0.8013	0.7304	finn-b-G6_GUILBAR	3	158937938	0.1096	0.9519	Guillain-Barre syndrome	8.43102e-06	3	158937938	2919	0.0345	ebi-a-GCST90001857	CD3 on activated & secreting Treg
rs2949661	T	C	T	C	0.6324	0.1789	0.4466	0.2598	finn-b-G6_GUILBAR	1	167424924	0.1106	0.1056	Guillain-Barre syndrome	3.45144e-127	1	167424924	2919	0.02507	ebi-a-GCST90001857	CD3 on activated & secreting Treg
rs35055340	T	C	T	C	-0.4665	0.0674	0.0324	0.05185	finn-b-G6_GUILBAR	1	165314063	0.2191	0.758501	Guillain-Barre syndrome	1.47901e-09	1	165314063	2919	0.07691	ebi-a-GCST90001857	CD3 on activated & secreting Treg
rs4396110	A	G	A	G	-0.127	-0.1103	0.4239	0.2679	finn-b-G6_GUILBAR	1	118266529	0.1098	0.3148	Guillain-Barre syndrome	4.10204e-06	1	118266529	2919	0.02752	ebi-a-GCST90001857	CD3 on activated & secreting Treg
rs552999	A	C	A	C	-0.1534	0.0546	0.7211	0.6522	finn-b-G6_GUILBAR	1	168706260	0.1024	0.5937	Guillain-Barre syndrome	5.47596e-07	1	168700134	2919	0.03055	ebi-a-GCST90001857	CD3 on activated & secreting Treg
rs55799444	T	C	T	C	-0.1309	0.1349	0.5166	0.4188	finn-b-G6_GUILBAR	16	90107716	0.101	0.1815	Guillain-Barre syndrome	7.95793e-06	16	90107716	2919	0.02925	ebi-a-GCST90001857	CD3 on activated & secreting Treg
rs57844740	A	G	A	G	0.3776	0.12	0.03	0.0463	finn-b-G6_GUILBAR	3	127163016	0.233	0.6065	Guillain-Barre syndrome	2.77901e-06	3	127163016	2919	0.08041	ebi-a-GCST90001857	CD3 on activated & secreting Treg
rs59302791	T	C	T	C	0.3689	0.0578	0.0291	0.06401	finn-b-G6_GUILBAR	16	17996315	0.1974	0.769501	Guillain-Barre syndrome	6.05899e-06	16	17996315	2919	0.08138	ebi-a-GCST90001857	CD3 on activated & secreting Treg
rs74620952	C	T	C	T	-1.104	-0.5553	0.0031	0.02509	finn-b-G6_GUILBAR	11	117753136	0.3115	0.0746896	Guillain-Barre syndrome	8.86401e-06	11	117753136	2919	0.248	ebi-a-GCST90001857	CD3 on activated & secreting Treg
rs77724325	T	C	T	C	-0.9401	0.4664	0.0045	0.009571	finn-b-G6_GUILBAR	16	52834997	0.4978	0.3488	Guillain-Barre syndrome	2.63998e-06	16	52834997	2919	0.1997	ebi-a-GCST90001857	CD3 on activated & secreting Treg
rs78043002	G	T	G	T	0.3319	0.0665	0.0397	0.07224	finn-b-G6_GUILBAR	15	36111764	0.1871	0.722301	Guillain-Barre syndrome	2.19902e-06	15	36111764	2919	0.06997	ebi-a-GCST90001857	CD3 on activated & secreting Treg
rs78694250	A	G	A	G	-0.458	0.0299	0.0204	0.06126	finn-b-G6_GUILBAR	7	156067251	0.2021	0.8823	Guillain-Barre syndrome	4.71498e-06	7	156067251	2919	0.09988	ebi-a-GCST90001857	CD3 on activated & secreting Treg
rs79041458	A	G	A	G	1.26	0.3416	0.0021	0.02639	finn-b-G6_GUILBAR	11	30021259	0.3031	0.2597	Guillain-Barre syndrome	6.92596e-06	11	30021259	2919	0.2796	ebi-a-GCST90001857	CD3 on activated & secreting Treg
rs8024202	A	G	A	G	-0.1317	0.0017	0.3678	0.2842	finn-b-G6_GUILBAR	15	97334659	0.1081	0.9877	Guillain-Barre syndrome	2.18801e-06	15	97334659	2919	0.02777	ebi-a-GCST90001857	CD3 on activated & secreting Treg
rs869139	C	T	C	T	-0.1272	-0.0956	0.5111	0.4167	finn-b-G6_GUILBAR	1	26527699	0.0987	0.3328	Guillain-Barre syndrome	3.78896e-06	1	26527699	2919	0.02747	ebi-a-GCST90001857	CD3 on activated & secreting Treg
		CHR, chromosome; POS, position; EA, effect allele; OA, other allele; EAF, effect allele frequency.
