# Supplementary material for: Genetically predicted N-Acetyl-L-Alanine mediates the association between CD3 on activated and secreting Tregs and Guillain-Barre syndrome
Source: Front Neurosci. 2024 Sep 20;18:1398653. doi: 10.3389/fnins.2024.1398653 (PMC11450862; doi:10.3389/fnins.2024.1398653)
Supplement: Supplementary file 2 [file Table_2.xlsx]

## Sheet: Sheet1
				Supplementary Table S2: Characteristics of significant SNPs with genome-wide associations (P<5×10-8) for CD3 on activated & secreting Tregs on N-acetyl-L-alanine
SNPs	EA-exposure	OA-exposure	EA-outcome	OA-outcome	Beta-exposure	Beta-outcome	EAF-exposure	EAF-outcome	ID-outcome	SE-outcome	Pval-outcome	outcome	Pval-exposure	CHR.exposure	POS-exposure	Samplesize-exposure	SE-exposure	ID-exposure	exposure
rs114672530	A	G	A	G	-0.6462	-0.0562094	0.0173	0.0239565	ou2wIm	0.0477784	0.239411	GCST90200303	8.19e-10	1	168306279	2919	0.1049	ebi-a-GCST90001857	CD3 on activated & secreting Treg
rs12138291	A	G	A	G	-0.2836	0.00152449	0.1482	0.222407	ou2wIm	0.0178806	0.932055	GCST90200303	2.28e-13	1	166464476	2919	0.0385	ebi-a-GCST90001857	CD3 on activated & secreting Treg
rs12401936	G	A	G	A	0.1701	0.0154212	0.1554	0.210385	ou2wIm	0.017863	0.387968	GCST90200303	6.98e-06	1	163328756	2919	0.03778	ebi-a-GCST90001857	CD3 on activated & secreting Treg
rs138786273	A	G	A	G	-0.2984	0.0521961	0.0452	0.0351181	ou2wIm	0.0397912	0.189605	GCST90200303	6.76e-06	17	21944338	2919	0.06617	ebi-a-GCST90001857	CD3 on activated & secreting Treg
rs142394936	G	T	G	T	0.6848	0.0877058	0.0075	0.0102911	ou2wIm	0.0717132	0.221327	GCST90200303	9.68e-06	3	31829907	2919	0.1545	ebi-a-GCST90001857	CD3 on activated & secreting Treg
rs148303369	C	T	C	T	0.3254	-0.0573936	0.0408	0.033064	ou2wIm	0.0405925	0.157392	GCST90200303	2.27e-06	9	28514040	2919	0.06869	ebi-a-GCST90001857	CD3 on activated & secreting Treg
rs2595260	C	T	C	T	-0.1539	0.0122849	0.8013	0.776337	ou2wIm	0.0175912	0.484957	GCST90200303	8.43e-06	3	158937938	2919	0.0345	ebi-a-GCST90001857	CD3 on activated & secreting Treg
rs2949661	T	C	T	C	0.6324	0.0344095	0.4466	0.388691	ou2wIm	0.0150106	0.0218858	GCST90200303	3.45e-127	1	167424924	2919	0.02507	ebi-a-GCST90001857	CD3 on activated & secreting Treg
rs35055340	T	C	T	C	-0.4665	-0.0201159	0.0324	0.0656912	ou2wIm	0.0294121	0.494017	GCST90200303	1.48e-09	1	165314063	2919	0.07691	ebi-a-GCST90001857	CD3 on activated & secreting Treg
rs4396110	A	G	A	G	-0.127	0.011351	0.4239	0.351947	ou2wIm	0.0151379	0.453352	GCST90200303	4.1e-06	1	118266529	2919	0.02752	ebi-a-GCST90001857	CD3 on activated & secreting Treg
rs552999	A	C	A	C	-0.1534	0.00717994	0.7211	0.753659	ou2wIm	0.0171013	0.674597	GCST90200303	5.48e-07	1	168700134	2919	0.03055	ebi-a-GCST90001857	CD3 on activated & secreting Treg
rs55799444	T	C	T	C	-0.1309	-0.00263522	0.5166	0.551432	ou2wIm	0.0148243	0.858908	GCST90200303	7.96e-06	16	90107716	2919	0.02925	ebi-a-GCST90001857	CD3 on activated & secreting Treg
rs57844740	A	G	A	G	0.3776	0.012447	0.03	0.0255208	ou2wIm	0.0458654	0.786099	GCST90200303	2.78e-06	3	127163016	2919	0.08041	ebi-a-GCST90001857	CD3 on activated & secreting Treg
rs59302791	T	C	T	C	0.3689	0.0261166	0.0291	0.0415289	ou2wIm	0.0363615	0.472604	GCST90200303	6.06e-06	16	17996315	2919	0.08138	ebi-a-GCST90001857	CD3 on activated & secreting Treg
rs74620952	C	T	C	T	-1.104	0.00256974	0.0031	0.0262485	ou2wIm	0.0450609	0.954523	GCST90200303	8.86e-06	11	117753136	2919	0.248	ebi-a-GCST90001857	CD3 on activated & secreting Treg
rs77724325	T	C	T	C	-0.9401	0.00562907	0.0045	0.00646815	ou2wIm	0.0890639	0.949605	GCST90200303	2.64e-06	16	52834997	2919	0.1997	ebi-a-GCST90001857	CD3 on activated & secreting Treg
rs78043002	G	T	G	T	0.3319	0.0105142	0.0397	0.0458816	ou2wIm	0.0345705	0.761023	GCST90200303	2.2e-06	15	36111764	2919	0.06997	ebi-a-GCST90001857	CD3 on activated & secreting Treg
rs78694250	A	G	A	G	-0.458	-0.029074	0.0204	0.0341047	ou2wIm	0.0398786	0.465962	GCST90200303	4.71e-06	7	156067251	2919	0.09988	ebi-a-GCST90001857	CD3 on activated & secreting Treg
rs79041458	A	G	A	G	1.26	0.092375	0.0021	0.0207115	ou2wIm	0.0509417	0.0697779	GCST90200303	6.93e-06	11	30021259	2919	0.2796	ebi-a-GCST90001857	CD3 on activated & secreting Treg
rs8024202	A	G	A	G	-0.1317	-0.010101	0.3678	0.231404	ou2wIm	0.0172349	0.557822	GCST90200303	2.19e-06	15	97334659	2919	0.02777	ebi-a-GCST90001857	CD3 on activated & secreting Treg
rs869139	C	T	C	T	-0.1272	-0.0210705	0.5111	0.441302	ou2wIm	0.0146971	0.151673	GCST90200303	3.79e-06	1	26527699	2919	0.02747	ebi-a-GCST90001857	CD3 on activated & secreting Treg
CHR, chromosome; POS, position; EA, effect allele; OA, other allele; EAF, effect allele frequency.
