# Supplementary material for: Genetically predicted N-Acetyl-L-Alanine mediates the association between CD3 on activated and secreting Tregs and Guillain-Barre syndrome
Source: Front Neurosci. 2024 Sep 20;18:1398653. doi: 10.3389/fnins.2024.1398653 (PMC11450862; doi:10.3389/fnins.2024.1398653)
Supplement: Supplementary file 3 [file Table_3.xlsx]

## Sheet: Sheet1
			Supplementary Table S3: Characteristics of significant SNPs with genome-wide associations (P<5×10-8) for N-acetyl-L-alanine on GBS
SNPs	EA-exposure	OA-exposure	EA-outcome	OA-outcome	Beta-exposure	Beta-outcome	EAF-exposure	EAF-outcome	ID-outcome	CHR	POS	SE-outcome		Pval-outcome	outcome	ID-exposure	exposure	CHR.exposure	POS-exposure	SE-exposure	Pval-exposure	Samplesize-exposure
rs1077697	T	C	T	C	0.0791804	-0.0197	0.29002	0.3103	finn-b-G6_GUILBAR	14	91142779	0.105		0.851	Guillain-Barre syndrome	GCST90200303	N-acetyl-L-alanine levels	14	90676435	0.0162006	1.02126e-06	8220
rs11048402	A	G	A	G	-0.125479	-0.1986	0.0722565	0.1015	finn-b-G6_GUILBAR	12	26227881	0.1617		0.2193	Guillain-Barre syndrome	GCST90200303	N-acetyl-L-alanine levels	12	26074948	0.0279971	7.39941e-06	8220
rs112095242	A	C	A	C	-0.178664	0.0437	0.0395737	0.04363	finn-b-G6_GUILBAR	10	131489753	0.2392		0.855	Guillain-Barre syndrome	GCST90200303	N-acetyl-L-alanine levels	10	129691489	0.0372057	1.57039e-06	8220
rs112875651	A	G	A	G	0.066039	0.0308	0.392654	0.387	finn-b-G6_GUILBAR	8	126506694	0.0999		0.758099	Guillain-Barre syndrome	GCST90200303	N-acetyl-L-alanine levels	8	125494452	0.0148828	9.1112e-06	8220
rs114547363	T	G	T	G	0.208577	-0.0726	0.0247209	0.004892	finn-b-G6_GUILBAR	18	7852241	0.7037		0.9179	Guillain-Barre syndrome	GCST90200303	N-acetyl-L-alanine levels	18	7852243	0.0471259	9.60191e-06	8220
rs115514357	T	G	T	G	-0.157967	-0.1133	0.0512965	0.08673	finn-b-G6_GUILBAR	4	35952661	0.1739		0.5149	Guillain-Barre syndrome	GCST90200303	N-acetyl-L-alanine levels	4	35951039	0.0333425	2.1615e-06	8220
rs1162707	C	T	C	T	-0.117866	-0.0456	0.119206	0.09015	finn-b-G6_GUILBAR	3	9272213	0.17		0.788501	Guillain-Barre syndrome	GCST90200303	N-acetyl-L-alanine levels	3	9230529	0.0225905	1.81341e-07	8220
rs11743850	A	G	A	G	-0.0770138	-0.0432	0.246942	0.279	finn-b-G6_GUILBAR	5	171787831	0.1085		0.6902	Guillain-Barre syndrome	GCST90200303	N-acetyl-L-alanine levels	5	172360827	0.0167615	4.33407e-06	8220
rs118162232	T	G	T	G	0.264365	0.1696	0.0155086	0.01398	finn-b-G6_GUILBAR	13	113387071	0.4196		0.686099	Guillain-Barre syndrome	GCST90200303	N-acetyl-L-alanine levels	13	112732757	0.0590977	7.70058e-06	8220
rs11841296	C	T	C	T	-0.091483	-0.1348	0.161411	0.1588	finn-b-G6_GUILBAR	13	107314664	0.1333		0.3117	Guillain-Barre syndrome	GCST90200303	N-acetyl-L-alanine levels	13	106662316	0.0202345	6.15045e-06	8220
rs11919089	C	T	C	T	0.0911679	0.0712	0.180162	0.1627	finn-b-G6_GUILBAR	3	171606858	0.1314		0.588	Guillain-Barre syndrome	GCST90200303	N-acetyl-L-alanine levels	3	171889068	0.0194314	2.70822e-06	8220
rs12122853	A	G	A	G	0.102527	-0.0768	0.116632	0.1211	finn-b-G6_GUILBAR	1	76620253	0.1489		0.6059	Guillain-Barre syndrome	GCST90200303	N-acetyl-L-alanine levels	1	76154568	0.0225603	5.50488e-06	8220
rs1213656	C	A	C	A	-0.117686	-0.157	0.0998483	0.1984	finn-b-G6_GUILBAR	1	58810918	0.124		0.2055	Guillain-Barre syndrome	GCST90200303	N-acetyl-L-alanine levels	1	58345246	0.0244065	1.42188e-06	8220
rs12519103	C	T	C	T	0.111507	0.1302	0.102196	0.09242	finn-b-G6_GUILBAR	5	65511477	0.1697		0.4431	Guillain-Barre syndrome	GCST90200303	N-acetyl-L-alanine levels	5	66215649	0.0242981	4.45136e-06	8220
rs12573238	T	C	T	C	0.0891014	0.068	0.17352	0.1919	finn-b-G6_GUILBAR	10	16903301	0.1242		0.583899	Guillain-Barre syndrome	GCST90200303	N-acetyl-L-alanine levels	10	16861302	0.0199054	7.59683e-06	8220
rs13015567	G	A	G	A	0.0665968	0.1421	0.492171	0.5023	finn-b-G6_GUILBAR	2	212375855	0.0963		0.1401	Guillain-Barre syndrome	GCST90200303	N-acetyl-L-alanine levels	2	211511130	0.0148212	7.01142e-06	8220
rs13146163	T	G	T	G	0.0793809	0.1068	0.524248	0.5075	finn-b-G6_GUILBAR	4	77412091	0.097		0.2708	Guillain-Barre syndrome	GCST90200303	N-acetyl-L-alanine levels	4	76490938	0.0144907	4.30021e-08	8220
rs1373962	C	T	C	T	0.0761892	-0.0216	0.410231	0.3956	finn-b-G6_GUILBAR	5	83527862	0.0994		0.8277	Guillain-Barre syndrome	GCST90200303	N-acetyl-L-alanine levels	5	84232044	0.0147686	2.48474e-07	8220
rs142282989	A	G	A	G	-0.29073	-0.9677	0.0127326	0.002588	finn-b-G6_GUILBAR	15	65420883	0.9816		0.3242	Guillain-Barre syndrome	GCST90200303	N-acetyl-L-alanine levels	15	65128545	0.0644858	6.53085e-06	8220
rs148804382	A	C	A	C	0.453765	1.3468	0.0105283	0.006274	finn-b-G6_GUILBAR	3	52112233	0.6177		0.0292301	Guillain-Barre syndrome	GCST90200303	N-acetyl-L-alanine levels	3	52078217	0.071571	2.29652e-10	8220
rs17674678	G	A	G	A	0.092107	0.1105	0.14426	0.1295	finn-b-G6_GUILBAR	6	48174498	0.1456		0.4476	Guillain-Barre syndrome	GCST90200303	N-acetyl-L-alanine levels	6	48206762	0.0205071	7.07312e-06	8220
rs4490585	C	T	C	T	-0.160596	0.0014	0.938577	0.9156	finn-b-G6_GUILBAR	5	3664396	0.1743		0.9937	Guillain-Barre syndrome	GCST90200303	N-acetyl-L-alanine levels	5	3664282	0.0311838	2.60538e-07	8220
rs493244	C	G	C	G	0.119037	-0.0948	0.90898	0.9043	finn-b-G6_GUILBAR	15	55395324	0.1655		0.567	Guillain-Barre syndrome	GCST90200303	N-acetyl-L-alanine levels	15	55103126	0.0251485	2.20802e-06	8220
rs559538397	G	T	G	T	-0.302067	0.7076	0.0119311	0.002871	finn-b-G6_GUILBAR	7	147636637	0.9357		0.4496	Guillain-Barre syndrome	GCST90200303	N-acetyl-L-alanine levels	7	147939545	0.0673732	7.3434e-06	8220
rs62336245	A	G	A	G	-0.241463	-0.246	0.0197288	0.05498	finn-b-G6_GUILBAR	4	169140842	0.2145		0.2514	Guillain-Barre syndrome	GCST90200303	N-acetyl-L-alanine levels	4	168219691	0.0518027	3.14369e-06	8220
rs6716694	C	T	C	T	0.0669353	-0.0275	0.438739	0.5433	finn-b-G6_GUILBAR	2	100228220	0.0978		0.7784	Guillain-Barre syndrome	GCST90200303	N-acetyl-L-alanine levels	2	99589390	0.0148447	6.51197e-06	8220
rs72996159	C	T	C	T	-0.178031	-0.3656	0.0369806	0.02396	finn-b-G6_GUILBAR	2	239996265	0.3199		0.2532	Guillain-Barre syndrome	GCST90200303	N-acetyl-L-alanine levels	2	239074569	0.0384243	3.59901e-06	8220
rs74621766	T	C	T	C	-0.17591	-0.2497	0.0340701	0.02178	finn-b-G6_GUILBAR	8	40783650	0.3343		0.4551	Guillain-Barre syndrome	GCST90200303	N-acetyl-L-alanine levels	8	40926131	0.039607	8.93765e-06	8220
rs75063835	A	G	A	G	-0.192282	0.3791	0.0294189	0.01871	finn-b-G6_GUILBAR	1	117212578	0.3601		0.2924	Guillain-Barre syndrome	GCST90200303	N-acetyl-L-alanine levels	1	116669956	0.042648	6.52615e-06	8220
rs76316086	A	T	A	T	0.321021	0.3765	0.0132813	0.008076	finn-b-G6_GUILBAR	3	136656952	0.5283		0.4761	Guillain-Barre syndrome	GCST90200303	N-acetyl-L-alanine levels	3	136938110	0.0633252	3.99077e-07	8220
rs77924615	A	G	A	G	-0.0937972	0.055	0.192337	0.2222	finn-b-G6_GUILBAR	16	20392332	0.1176		0.639699	Guillain-Barre syndrome	GCST90200303	N-acetyl-L-alanine levels	16	20381010	0.0186895	5.20209e-07	8220
rs796273	C	T	C	T	-0.0783237	-0.1783	0.217842	0.2203	finn-b-G6_GUILBAR	2	209021625	0.1173		0.1286	Guillain-Barre syndrome	GCST90200303	N-acetyl-L-alanine levels	2	208156901	0.0177106	9.76064e-06	8220
rs9899430	G	A	G	A	-0.066981	-0.0967	0.619843	0.5619	finn-b-G6_GUILBAR	17	72005968	0.0992		0.3296	Guillain-Barre syndrome	GCST90200303	N-acetyl-L-alanine levels	17	74009829	0.0149302	7.24822e-06	8220
CHR, chromosome; POS, position; EA, effect allele; OA, other allele; EAF, effect allele frequency.
