# Supplementary material for: Genetically predicted N-Acetyl-L-Alanine mediates the association between CD3 on activated and secreting Tregs and Guillain-Barre syndrome
Source: Front Neurosci. 2024 Sep 20;18:1398653. doi: 10.3389/fnins.2024.1398653 (PMC11450862; doi:10.3389/fnins.2024.1398653)
Supplement: Supplementary file 4 [file Table_4.xlsx]

## Sheet: Sheet1
Supplementary Table S4: Heterogeneity and pleiotropy in MR analyses.
EXPOSURE	OUTCOME	METHOD	NO. OF SNPs	HETEROGENEITY			HORIZONTAL PLEIOTROPY
				Q	Q DEGREES OF FREEDOM	Q P-VALUE	MR-EGGER REGRESSION
							EGGER INTERCEPT	SE	P-VALUE
CD3 on activated & secreting Tregs	GBS	MR Egger	21	13.6109	19	0.805881	-0.0280663	0.0511392	0.58952
CD3 on activated & secreting Tregs	GBS	Inverse variance weighted	21	13.9121	20	0.834922
CD3 on activated & secreting Tregs	ALA	MR Egger	21	13.4945	19	0.812323	-0.0253205	0.0118529	0.0613958
CD3 on activated & secreting Tregs	ALA	Inverse variance weighted	21	14.1635	20	0.822113
ALA	GBS	MR Egger	33	17.0973	31	0.979487	-0.0214125	0.0654797	0.745859
ALA	GBS	Inverse variance weighted	33	17.2042	32	0.984724
MR, Mendelian Randomization; MR-PRESSO, MR-Pleiotropy Residual Sum and Outlier method.
